# Supplementary material for: Capturing Ecosystem Services, Stakeholders' Preferences and Trade-Offs in Coastal Aquaculture Decisions: A Bayesian Belief Network Application
Source: PLoS One. 2013 Oct 14;8(10):e75956. doi: 10.1371/journal.pone.0075956 (PMC3796531; doi:10.1371/journal.pone.0075956)
Supplement: Table S1 — Economic and production data used for profit computation (supporting information). (XLS) [file pone.0075956.s001.xls]

## Sheet: Table S1 
Land and farm management scenario	BAU	BMP	Replant 20%	Replant 40%	Aquasilvi-culture (replant 70%)	Restore mangrove forest & build closed system	Sources (1 THB = 0.033 US$)
Investment costs (US$/rai)
Ponds & buildings construction and machinary (pump, paddle etc.)	Sunk cost (the farm is already built)					2000	Estimate based on survey data; Funge-Smith and Aeron-Thomas (1995); Rawat (1994)c cited in Sathirathai (1998)
Opportunity cost of land	Sunk cost (the farm is already built)					509	Mekhora and Mccann (2003), $54/rai/yr, which over 30 yrs with DR =10% implies a NPV of $509/rai
Mangroves replanting within the pond	0	0	143*0.2	143*0.4	143*0.7	0	RFDa($138/rai) in Lewis et al. (2003); Valderrama and Engle (2002) ($148/rai in Honduras) => The average value of $143/rai was taken
Mangrove forest restoration	0	0	0	0	0	1740	Sathirathai (1998), $1740/rai, based on RFDa data
Building storage pond + Biosecurity measures (e.g. pond netting) as part of BMP	0	60	0	0	0	0	Survey datab (n=20)
Total investment costs	0	60	29	58	102	4249
Variable costs (US$/rai/year)
BMP Training + Administration costs (monitoring)	0	20	0	0	0	0	Survey datab (n=6)
Maintaining and protecting mangroves	0	0	25*0.2	25*0.4	25*0.7	25	Sathirathai (1998), $25/rai, based on RFDa data
Annual feeding cost	(i) To the exception of aquasilviculture, the stocking density is unchanged between management options (i.e. remain intensive) thus the shrimps keep on being fully fed with formulated feeds; (ii) In the site of Samroyiot, the cost of feeding (adjusted for stocking density and pond size) was 12% lower in the cluster group implementing BMP than in the group of conventional farms; (iii) The feeding …
	1700	1700*0.88	1700*0.8	1700*0.6	0	1700	Survey datab (n=20)
Total variable costs/year	1700	1516	1365	1030	17.5	1725
Gross revenue of aquaculturist (US$/rai/year) adjusted for potential crop loss
Annual shrimp production (kg/rai/year) (Qs)	(i) Based on survey datab, the pond stocking density was assumed to be of 60 post larvae/m2 and the annual production (if no crop loss) was expected to be of 1000 kg/rai. This assumption is in line with the fact that small Thai farms often have a stocking density of 50 post larvae/m2 for a yield of 800kg/rai/year (D. Gautier, personal communication, 2011); (ii) Following replanting, shrimp produc…
	1000	1000	800	600	n.a.	1000	Survey datab (n=20)
Shrimp farm price (US$/rai/year) (Ps)	In survey datab, the average shrimp price for conventional farms was $3.75/kg (which is in line with data from the Thai Office of Agriculture Economics, 2011). By contrast, the average shrimp price for the cluster of farms implementing BMP, which were organized in a cooperative, was $4.3/kg. This suggests a 15% price premium for BMP-produced shrimps. In the BBN, where farm price is determined by …
Estimated annual crop loss (% production/year) (CLs)	Thailand is not strongly subject to typhoon as opposed to the Philippines for instance. Therefore the risk of crop loss due to typhoon can be estimated to account for 3% of annual production at most (D. Gautier, personal communication, 2011). No conclusive results were found on the % annual crop loss due to disease. In the model, crop losses, due to both diseases and natural disasters, are assume…
Annual gross revenue from aquasilviculture (US$/rai/year) (Rs)	Due to the lack of data in the case of Thailand, data from aquasilviculture in Indonesia, reported on the website of SEAFDEC, have been used.
	Qs * (1 - CLs) * Ps				93	Qs * (1 - CLs) * Ps	SEAFDEC, 2011
Farm Lifespan (years)
Farm Lifespan	Farm lifespan have been assumed based on the following:
	(i) The lifespan of conventional intensive farms located in mangrove areas is estimated to be around 10-12 years (Avalle et al., 2003)
	(ii) BMP implementation and options involving mangroves replanting are expected to lengthen farm lifespan through improved water quality by respectively lowering organic inputs and increasing nutrients trapping (Troell, 2009);
	(iii) Through better water management practices and water recycling, closed-systems are expected to be less prone to disease and consequently, to support shrimp farming on a much longer duration than conventional intensive farms (Bush et al., 2010);
	(iv) Since aquasilviculture is expected to be in tune with surrounding natural ecosystems, the only event that could stop the exploitation would be a typhoon. It can be assumed that only a 50-year storm could do enough damage to destroy the farm (D. Gautier, personal communication, 2011).
	10	13	18	25	50	30
Discount Rate (DR)
Discount Rate	0.1						Sathirathai and Barbier (2001)
